# Supplementary material for: Should I Stay or Should I Go? Seasonal Fluctuations of Wood Mouse Populations in Fields Surrounded by Woodlands
Source: Animals (Basel). 2023 Jun 17;13(12):2017. doi: 10.3390/ani13122017 (PMC10295659; doi:10.3390/ani13122017)
Supplement: Supplementary file 1 [file animals-13-02017-s001.zip]

Archive with 2 entries (2 files):
- Grass surveys.csv
- Mice sampling data.csv
