# Supplementary material for: Should I Stay or Should I Go? Seasonal Fluctuations of Wood Mouse Populations in Fields Surrounded by Woodlands
Source: Animals (Basel). 2023 Jun 17;13(12):2017. doi: 10.3390/ani13122017 (PMC10295659; doi:10.3390/ani13122017)
Supplement: Supplementary file 1 [file animals-13-02017-s001.zip › Grass surveys.csv]

Grid	Date	Height_cm	Cover
Bardellina	2012/07	70,5	75–100%
Tavoloni	2012/07	49	75–100%
Corbaia	2012/07	59	75–100%
Bardellina	2012/09	25	75–100%
Tavoloni	2012/09	60,8	75–100%
Corbaia	2012/09	61,2	75–100%
Bardellina	2012/11	27,8	75–100%
Tavoloni	2012/11	35,9	75–100%
Corbaia	2012/11	36,2	75–100%
Bardellina	2013/01	19,2	75–100%
Tavoloni	2013/01	22,3	75–100%
Corbaia	2013/01	14,7	75–100%
Bardellina	2013/03	6	75–100%
Tavoloni	2013/03	11,1	75–100%
Corbaia	2013/03	11,6	75–100%
Bardellina	2013/05	40	75–100%
Tavoloni	2013/05	33,3	75–100%
Corbaia	2013/05	35,9	75–100%
Bardellina	2013/07	100	75–100%
Tavoloni	2013/07	47	75–100%
Corbaia	2013/07	100	75–100%
Bardellina	2013/09	47	75–100%
Tavoloni	2013/09	76,3	75–100%
Corbaia	2013/09	49,7	75–100%
Bardellina	2013/11	25,3	75–100%
Tavoloni	2013/11	37,2	75–100%
Corbaia	2013/11	14,2	75–100%
Bardellina	2014/01	4,4	75–100%
Tavoloni	2014/01	35	75–100%
Corbaia	2014/01	21,1	75–100%
Bardellina	2014/03	13,9	75–100%
Tavoloni	2014/03	14,3	75–100%
Corbaia	2014/03	17,8	75–100%
Bardellina	2014/05	103,1	75–100%
Tavoloni	2014/05	46,6	75–100%
Corbaia	2014/05	43,6	75–100%
