# Supplementary material for: Should I Stay or Should I Go? Seasonal Fluctuations of Wood Mouse Populations in Fields Surrounded by Woodlands
Source: Animals (Basel). 2023 Jun 17;13(12):2017. doi: 10.3390/ani13122017 (PMC10295659; doi:10.3390/ani13122017)
Supplement: Supplementary file 1 [file animals-13-02017-s001.zip › Mice sampling data.csv]

Habitat	Grid	Session	Month	Season	Mark	Retrap	Weight	Sex	Testes	Pregnant	Nipples	Vagina	Age	Breeding
Field	Corbaia	1 September 2011	Sep	Hot season	APO1020	N	26	F	NA	N	B	O	Adult	Yes
Field	Corbaia	1 September 2011	Sep	Hot season	APO1030	N	20	F	NA	N	N	O	Adult	Yes
Field	Tavoloni	1 September 2011	Sep	Hot season	APO3020	N	25	F	NA	N	Y	O	Adult	Yes
Field	Tavoloni	1 September 2011	Sep	Hot season	APO3050	N	25	F	NA	N	Y	O	Adult	Yes
Field	Tavoloni	1 September 2011	Sep	Hot season	APO3400	N	15,5	F	NA	N	N	C	Subadult	No
Field	Tavoloni	1 September 2011	Sep	Hot season	APO3003	N	25,5	F	NA	Y	B	O	Adult	Yes
Field	Tavoloni	1 September 2011	Sep	Hot season	APO3004	N	24	F	NA	Y	B	O	Adult	Yes
Field	Tavoloni	1 September 2011	Sep	Hot season	APO3005	N	15	F	NA	N	N	O	Subadult	Yes
Field	Tavoloni	1 September 2011	Sep	Hot season	APO3102	N	18	F	NA	N	N	C	Subadult	No
RC	Casalone	1 September 2011	Sep	Hot season	APO2003	N	25	F	NA	N	N	O	Adult	Yes
RC	Casalone	1 September 2011	Sep	Hot season	APO2005	N	34	F	NA	N	N	C	Adult	No
RC	Casalone	1 September 2011	Sep	Hot season	APO3000	N	18	F	NA	N	N	C	Subadult	No
RC	Selva	1 September 2011	Sep	Hot season	APO3100	N	17,5	F	NA	N	N	C	Subadult	No
RC	Selva	1 September 2011	Sep	Hot season	APO2400	N	18	F	NA	N	N	C	Subadult	No
CP	Certaldo	1 September 2011	Sep	Hot season	APO4200	N	15,5	F	NA	N	N	O	Subadult	Yes
CP	Certaldo	1 September 2011	Sep	Hot season	APO0400	N	22	F	NA	N	N	O	Adult	Yes
CP	CurvaS	1 September 2011	Sep	Hot season	APO2000(CU)	N	24	F	NA	N	Y	C	Adult	Yes
Field	Corbaia	1 September 2011	Sep	Hot season	APO2020	N	27,5	M	L	NA	NA	NA	Adult	Yes
Field	Corbaia	1 September 2011	Sep	Hot season	APO1010	N	27	M	L	NA	NA	NA	Adult	Yes
Field	Tavoloni	1 September 2011	Sep	Hot season	APO3010	N	30	M	L	NA	NA	NA	Adult	Yes
Field	Tavoloni	1 September 2011	Sep	Hot season	APO3300	N	27,5	M	L	NA	NA	NA	Adult	Yes
Field	Tavoloni	1 September 2011	Sep	Hot season	APO3002	N	33,5	M	S	NA	NA	NA	Adult	Yes
RC	Casalone	1 September 2011	Sep	Hot season	APO3030	N	30	M	L	NA	NA	NA	Adult	Yes
RC	Casalone	1 September 2011	Sep	Hot season	APO2001	N	27	M	L	NA	NA	NA	Adult	Yes
RC	Selva	1 September 2011	Sep	Hot season	APO3200	N	29	M	L	NA	NA	NA	Adult	Yes
RC	Selva	1 September 2011	Sep	Hot season	APO4100	N	20,5	M	L	NA	NA	NA	Adult	Yes
RC	Selva	1 September 2011	Sep	Hot season	APO0200	N	24,5	M	L	NA	NA	NA	Adult	Yes
RC	Selva	1 September 2011	Sep	Hot season	APO0300	N	27,5	M	L	NA	NA	NA	Adult	Yes
CP	Certaldo	1 September 2011	Sep	Hot season	APO0420	N	35	M	L	NA	NA	NA	Adult	Yes
CP	Certaldo	1 September 2011	Sep	Hot season	APO0002	N	25,5	M	L	NA	NA	NA	Adult	Yes
Field	Corbaia	1 November 2011	Nov	Cold season	APO00(12)1	N	13	F	NA	N	N	C	Juvenile	No
Field	Corbaia	1 November 2011	Nov	Cold season	APO1021	N	24,5	F	NA	N	N	C	Adult	No
Field	Tavoloni	1 November 2011	Nov	Cold season	APO0055	N	12	F	NA	N	N	C	Juvenile	No
RC	Casalone	1 November 2011	Nov	Cold season	APO2003	NR	30,5	F	NA	N	Y	O	Adult	Yes
RC	Casalone	1 November 2011	Nov	Cold season	APO0303	N	31	F	NA	N	N	O	Adult	Yes
RC	Casalone	1 November 2011	Nov	Cold season	APO1011	N	12	F	NA	N	N	C	Juvenile	No
RC	Selva	1 November 2011	Nov	Cold season	APO0121	N	19	F	NA	N	N	C	Subadult	No
RC	Selva	1 November 2011	Nov	Cold season	APO4041	N	18	F	NA	N	N	C	Subadult	No
CP	Certaldo	1 November 2011	Nov	Cold season	APO1031	N	30	F	NA	Y	Y	C	Adult	Yes
CP	Certaldo	1 November 2011	Nov	Cold season	APO1051(ce)	N	31	F	NA	N	Y	O	Adult	Yes
CP	Certaldo	1 November 2011	Nov	Cold season	APO2011	N	22	F	NA	N	B	O	Adult	Yes
CP	Certaldo	1 November 2011	Nov	Cold season	APO2021	N	24	F	NA	N	N	O	Adult	Yes
CP	CurvaS	1 November 2011	Nov	Cold season	APO2000	NR	29	F	NA	Y	B	O	Adult	Yes
CP	CurvaS	1 November 2011	Nov	Cold season	APO0202	N	25,5	F	NA	N	N	O	Adult	Yes
RC	Cacciatori	1 November 2011	Nov	Cold season	APO0005	N	25,5	M	S	NA	NA	NA	Adult	Yes
RC	Cacciatori	1 November 2011	Nov	Cold season	APO0205	N	25,5	M	S	NA	NA	NA	Adult	Yes
RC	Cacciatori	1 November 2011	Nov	Cold season	APO0310	N	31	M	S	NA	NA	NA	Adult	Yes
RC	Casalone	1 November 2011	Nov	Cold season	APO0054	N	34	M	L	NA	NA	NA	Adult	Yes
RC	Selva	1 November 2011	Nov	Cold season	APO4131(LS)	N	31	M	S	NA	NA	NA	Adult	Yes
RC	Selva	1 November 2011	Nov	Cold season	APO0300	NR	30	M	S	NA	NA	NA	Adult	Yes
CP	Certaldo	1 November 2011	Nov	Cold season	APO1041	N	26	M	L	NA	NA	NA	Adult	Yes
CP	Certaldo	1 November 2011	Nov	Cold season	APO0002	NR	26,5	M	S	NA	NA	NA	Adult	Yes
CP	Certaldo	1 November 2011	Nov	Cold season	APO2031	N	27	M	L	NA	NA	NA	Adult	Yes
CP	CurvaS	1 November 2011	Nov	Cold season	APO0022	N	10	M	A	NA	NA	NA	Juvenile	No
CP	CurvaS	1 November 2011	Nov	Cold season	APO0023	N	33	M	S	NA	NA	NA	Adult	Yes
CP	CurvaS	1 November 2011	Nov	Cold season	APO4005	N	13	M	A	NA	NA	NA	Juvenile	No
CP	Poggiobianco	1 November 2011	Nov	Cold season	APO0302	N	11	M	A	NA	NA	NA	Juvenile	No
Field	Corbaia	1 January 2012	Jan	Cold season	APO1021	NR	21	F	NA	N	N	C	Adult	No
Field	Tavoloni	1 January 2012	Jan	Cold season	APO1150	N	20	F	NA	N	N	C	Adult	No
RC	Casalone	1 January 2012	Jan	Cold season	APO2003	NR	28	F	NA	Y	Y	C	Adult	Yes
RC	Selva	1 January 2012	Jan	Cold season	APO0121	NR	22	F	NA	N	N	C	Adult	No
CP	Certaldo	1 January 2012	Jan	Cold season	APO4200	NR	22,5	F	NA	N	Y	O	Adult	Yes
CP	Certaldo	1 January 2012	Jan	Cold season	APO2041	N	16	F	NA	N	N	C	Subadult	No
CP	Certaldo	1 January 2012	Jan	Cold season	APO2051	N	9	F	NA	N	N	C	Juvenile	No
CP	CurvaS	1 January 2012	Jan	Cold season	APO0202	NR	21	F	NA	N	N	O	Adult	Yes
RC	Casalone	1 January 2012	Jan	Cold season	APO0000	N	17,5	M	A	NA	NA	NA	Subadult	No
RC	Casalone	1 January 2012	Jan	Cold season	APO3310	N	29,5	M	A	NA	NA	NA	Adult	No
CP	Certaldo	1 January 2012	Jan	Cold season	APO1041	NR	22	M	S	NA	NA	NA	Adult	Yes
CP	Certaldo	1 January 2012	Jan	Cold season	APO2031	NR	26,5	M	S	NA	NA	NA	Adult	Yes
CP	CurvaS	1 January 2012	Jan	Cold season	APO3350	N	30	M	S	NA	NA	NA	Adult	Yes
CP	CurvaS	1 January 2012	Jan	Cold season	ND_2	ND	29,5	M	A	NA	NA	NA	Adult	No
CP	CurvaS	1 January 2012	Jan	Cold season	APO3303	N	30,5	M	S	NA	NA	NA	Adult	Yes
CP	CurvaS	1 January 2012	Jan	Cold season	APO0023	NR	33	M	A	NA	NA	NA	Adult	No
CP	Poggiobianco	1 January 2012	Jan	Cold season	APO0302	NR	15,5	M	A	NA	NA	NA	Subadult	No
CP	Poggiobianco	1 January 2012	Jan	Cold season	APO0000	N	16,5	M	A	NA	NA	NA	Subadult	No
CP	Poggiobianco	1 January 2012	Jan	Cold season	APO0441(pb)	N	14	M	A	NA	NA	NA	Subadult	No
Field	Corbaia	1 March 2012	Mar	Cold season	APO4205	N	15,5	F	NA	N	N	O	Subadult	Yes
Field	Corbaia	1 March 2012	Mar	Cold season	APO1021	NR	23	F	NA	N	N	O	Adult	Yes
RC	Cacciatori	1 March 2012	Mar	Cold season	APO0223	N	23	F	NA	Y	Y	C	Adult	Yes
RC	Casalone	1 March 2012	Mar	Cold season	APO420(15)	N	20,5	F	NA	N	N	C	Adult	No
CP	Certaldo	1 March 2012	Mar	Cold season	APO2041	NR	18,5	F	NA	N	N	C	Subadult	No
CP	Certaldo	1 March 2012	Mar	Cold season	APO4200	NR	23	F	NA	N	N	O	Adult	Yes
CP	Certaldo	1 March 2012	Mar	Cold season	APO1024	N	24	F	NA	Y	N	O	Adult	Yes
CP	Certaldo	1 March 2012	Mar	Cold season	APO3052	N	13,5	F	NA	N	N	C	Subadult	No
CP	Certaldo	1 March 2012	Mar	Cold season	APO1025	N	15	F	NA	N	N	C	Subadult	No
CP	Certaldo	1 March 2012	Mar	Cold season	APO4013	N	18	F	NA	N	N	C	Subadult	No
CP	CurvaS	1 March 2012	Mar	Cold season	APO0202	NR	21	F	NA	N	N	O	Adult	Yes
CP	CurvaS	1 March 2012	Mar	Cold season	APO2012	N	17,5	F	NA	N	N	C	Subadult	No
CP	Poggiobianco	1 March 2012	Mar	Cold season	APO2055	N	21	F	NA	N	Y	C	Adult	Yes
RC	Cacciatori	1 March 2012	Mar	Cold season	APO4401	N	26	M	L	NA	NA	NA	Adult	Yes
RC	Cacciatori	1 March 2012	Mar	Cold season	APO4404	N	28	M	L	NA	NA	NA	Adult	Yes
RC	Cacciatori	1 March 2012	Mar	Cold season	APO0005	NR	36	M	L	NA	NA	NA	Adult	Yes
RC	Casalone	1 March 2012	Mar	Cold season	APO1012	N	29,5	M	L	NA	NA	NA	Adult	Yes
RC	Casalone	1 March 2012	Mar	Cold season	APO3042	N	20	M	A	NA	NA	NA	Adult	No
CP	Certaldo	1 March 2012	Mar	Cold season	APO1023	N	22	M	L	NA	NA	NA	Adult	Yes
CP	Certaldo	1 March 2012	Mar	Cold season	APO4014	N	19	M	S	NA	NA	NA	Subadult	Yes
CP	Certaldo	1 March 2012	Mar	Cold season	APO2031	NR	23	M	S	NA	NA	NA	Adult	Yes
CP	Certaldo	1 March 2012	Mar	Cold season	APO1042	N	21,5	M	S	NA	NA	NA	Adult	Yes
CP	CurvaS	1 March 2012	Mar	Cold season	APO0324	N	19	M	S	NA	NA	NA	Subadult	Yes
CP	CurvaS	1 March 2012	Mar	Cold season	APO0325	N	23	M	L	NA	NA	NA	Adult	Yes
CP	CurvaS	1 March 2012	Mar	Cold season	APO0022	NR	22,5	M	L	NA	NA	NA	Adult	Yes
CP	CurvaS	1 March 2012	Mar	Cold season	APO0023	NR	30	M	L	NA	NA	NA	Adult	Yes
CP	CurvaS	1 March 2012	Mar	Cold season	APO2013	N	18,5	M	S	NA	NA	NA	Subadult	Yes
Field	Bardellina	1 May 2012	May	Hot season	APO0232	N	27	F	NA	Y	Y	O	Adult	Yes
Field	Bardellina	1 May 2012	May	Hot season	APO0242	N	NA	F	NA	Y	N	O	Adult	Yes
Field	Tavoloni	1 May 2012	May	Hot season	APO0145	N	25	F	NA	N	N	C	Adult	No
Field	Tavoloni	1 May 2012	May	Hot season	APO0153	N	30,5	F	NA	N	Y	O	Adult	Yes
Field	Tavoloni	1 May 2012	May	Hot season	APO2240	N	12	F	NA	N	N	C	Juvenile	No
Field	Tavoloni	1 May 2012	May	Hot season	APO2320	N	25	F	NA	Y	N	O	Adult	Yes
Field	Tavoloni	1 May 2012	May	Hot season	APO2401	N	17	F	NA	N	N	C	Subadult	No
RC	Cacciatori	1 May 2012	May	Hot season	APO0223	NR	25	F	NA	Y	N	C	Adult	Yes
RC	Casalone	1 May 2012	May	Hot season	APO420(15)	NR	23	F	NA	N	N	C	Adult	No
RC	Selva	1 May 2012	May	Hot season	APO0414	N	22	F	NA	N	N	C	Adult	No
RC	Selva	1 May 2012	May	Hot season	APO0433	N	26	F	NA	N	Y	C	Adult	Yes
RC	Selva	1 May 2012	May	Hot season	APO0121	NR	22,5	F	NA	N	N	C	Adult	No
CP	Certaldo	1 May 2012	May	Hot season	APO2025	N	21	F	NA	N	B	C	Adult	Yes
CP	Certaldo	1 May 2012	May	Hot season	APO1025	NR	21,5	F	NA	N	N	C	Adult	No
CP	Certaldo	1 May 2012	May	Hot season	APO2041	NR	28	F	NA	Y	Y	C	Adult	Yes
CP	Certaldo	1 May 2012	May	Hot season	APO4013	NR	24	F	NA	N	Y	C	Adult	Yes
CP	Poggiobianco	1 May 2012	May	Hot season	APO2055	NR	27	F	NA	Y	Y	C	Adult	Yes
Field	Bardellina	1 May 2012	May	Hot season	APO0225	N	21,5	M	L	NA	NA	NA	Adult	Yes
Field	Bardellina	1 May 2012	May	Hot season	APO0243	N	25	M	L	NA	NA	NA	Adult	Yes
Field	Bardellina	1 May 2012	May	Hot season	APO4101	N	23	M	L	NA	NA	NA	Adult	Yes
Field	Corbaia	1 May 2012	May	Hot season	APO0125	N	31	M	L	NA	NA	NA	Adult	Yes
Field	Corbaia	1 May 2012	May	Hot season	APO2043	N	30	M	S	NA	NA	NA	Adult	Yes
Field	Tavoloni	1 May 2012	May	Hot season	APO2250	N	24	M	L	NA	NA	NA	Adult	Yes
Field	Tavoloni	1 May 2012	May	Hot season	APO0155	N	14	M	S	NA	NA	NA	Subadult	Yes
Field	Tavoloni	1 May 2012	May	Hot season	APO1112	N	30	M	L	NA	NA	NA	Adult	Yes
Field	Tavoloni	1 May 2012	May	Hot season	APO2000(ta)	N	26	M	L	NA	NA	NA	Adult	Yes
RC	Casalone	1 May 2012	May	Hot season	APO41(14)0	N	21	M	S	NA	NA	NA	Adult	Yes
RC	Selva	1 May 2012	May	Hot season	APO0424	N	28	M	L	NA	NA	NA	Adult	Yes
CP	Certaldo	1 May 2012	May	Hot season	APO1023	NR	24	M	L	NA	NA	NA	Adult	Yes
CP	Poggiobianco	1 May 2012	May	Hot season	APO2310(bis)	N	10	M	S	NA	NA	NA	Juvenile	Yes
CP	Poggiobianco	1 May 2012	May	Hot season	APO0212	N	12,5	M	S	NA	NA	NA	Juvenile	Yes
Field	Tavoloni	1 June 2012	July	Hot season	APO1150	NR	28	F	NA	Y	Y	C	Adult	Yes
RC	Cacciatori	1 June 2012	July	Hot season	APO0223	NR	22	F	NA	N	N	C	Adult	No
RC	Casalone	1 June 2012	July	Hot season	APO1321	N	20	F	NA	N	N	C	Adult	No
RC	Casalone	1 June 2012	July	Hot season	APO3000	NR	NA	F	NA	N	N	C	Adult	No
RC	Casalone	1 June 2012	July	Hot season	APO420(15)	NR	22	F	NA	N	N	C	Adult	No
CP	Poggiobianco	1 June 2012	July	Hot season	APO2125	N	30	F	NA	Y	N	C	Adult	Yes
Field	Bardellina	1 June 2012	July	Hot season	APO4101	NR	26,5	M	L	NA	NA	NA	Adult	Yes
Field	Corbaia	1 June 2012	July	Hot season	APO4053	N	27	M	L	NA	NA	NA	Adult	Yes
Field	Tavoloni	1 June 2012	July	Hot season	APO2101	N	23,5	M	L	NA	NA	NA	Adult	Yes
Field	Tavoloni	1 June 2012	July	Hot season	APO2231	N	26	M	L	NA	NA	NA	Adult	Yes
RC	Casalone	1 June 2012	July	Hot season	APO3042	NR	21,5	M	A	NA	NA	NA	Adult	No
RC	Casalone	1 June 2012	July	Hot season	APO3030	NR	31	M	A	NA	NA	NA	Adult	No
RC	Casalone	1 June 2012	July	Hot season	APO41(14)0	NR	22	M	A	NA	NA	NA	Adult	No
CP	CurvaS	1 June 2012	July	Hot season	APO1(23)10	N	25	M	L	NA	NA	NA	Adult	Yes
CP	CurvaS	1 June 2012	July	Hot season	APO1312	N	18,5	M	S	NA	NA	NA	Subadult	Yes
CP	Poggiobianco	1 June 2012	July	Hot season	APO1104	N	27	M	L	NA	NA	NA	Adult	Yes
CP	Poggiobianco	1 June 2012	July	Hot season	APO0212	NR	22	M	L	NA	NA	NA	Adult	Yes
Field	Corbaia	1 September 2012	Sep	Hot season	APO2234	N	22	F	NA	N	Y	O	Adult	Yes
Field	Corbaia	1 September 2012	Sep	Hot season	APO2452	N	26	F	NA	Y	Y	O	Adult	Yes
Field	Tavoloni	1 September 2012	Sep	Hot season	APO3121	N	18	F	NA	N	N	C	Subadult	No
Field	Tavoloni	1 September 2012	Sep	Hot season	APO3421	N	16,5	F	NA	N	N	C	Subadult	No
Field	Tavoloni	1 September 2012	Sep	Hot season	APO3431	N	21	F	NA	N	Y	O	Adult	Yes
Field	Tavoloni	1 September 2012	Sep	Hot season	APO3451	N	34	F	NA	Y	B	O	Adult	Yes
Field	Tavoloni	1 September 2012	Sep	Hot season	APO4121	N	27	F	NA	N	Y	C	Adult	Yes
Field	Tavoloni	1 September 2012	Sep	Hot season	APO3123	N	22	F	NA	Y	Y	C	Adult	Yes
Field	Tavoloni	1 September 2012	Sep	Hot season	APO3124	N	23	F	NA	N	N	O	Adult	Yes
Field	Tavoloni	1 September 2012	Sep	Hot season	APO3131	N	26	F	NA	N	Y	C	Adult	Yes
Field	Tavoloni	1 September 2012	Sep	Hot season	APO2232	N	22	F	NA	?	B	O	Adult	Yes
Field	Tavoloni	1 September 2012	Sep	Hot season	APO3133	N	14	F	NA	N	N	C	Subadult	No
RC	Casalone	1 September 2012	Sep	Hot season	APO420(15)	NR	25	F	NA	N	N	C	Adult	No
RC	Casalone	1 September 2012	Sep	Hot season	APO1341(bis)	N	21	F	NA	N	N	O	Adult	Yes
RC	Casalone	1 September 2012	Sep	Hot season	APO4200	NR	29,5	F	NA	N	N	C	Adult	No
CP	Certaldo	1 September 2012	Sep	Hot season	APO2235	N	14,5	F	NA	N	N	O	Subadult	Yes
CP	Certaldo	1 September 2012	Sep	Hot season	APO2342	N	16	F	NA	N	N	C	Subadult	No
CP	Certaldo	1 September 2012	Sep	Hot season	APO2041	NR	34	F	NA	Y	B	O	Adult	Yes
CP	Poggiobianco	1 September 2012	Sep	Hot season	APO3032	N	17	F	NA	N	N	O	Subadult	Yes
Field	Corbaia	1 September 2012	Sep	Hot season	APO3214	N	30	M	L	NA	NA	NA	Adult	Yes
Field	Corbaia	1 September 2012	Sep	Hot season	APO3223	N	28	M	S	NA	NA	NA	Adult	Yes
Field	Corbaia	1 September 2012	Sep	Hot season	APO2455	N	25	M	L	NA	NA	NA	Adult	Yes
Field	Tavoloni	1 September 2012	Sep	Hot season	APO3441	N	20	M	S	NA	NA	NA	Adult	Yes
Field	Tavoloni	1 September 2012	Sep	Hot season	NA	N	25,5	M	L	NA	NA	NA	Adult	Yes
Field	Tavoloni	1 September 2012	Sep	Hot season	APO2243	N	26	M	L	NA	NA	NA	Adult	Yes
Field	Tavoloni	1 September 2012	Sep	Hot season	APO2244	N	28	M	L	NA	NA	NA	Adult	Yes
Field	Tavoloni	1 September 2012	Sep	Hot season	APO2245	N	29	M	L	NA	NA	NA	Adult	Yes
Field	Tavoloni	1 September 2012	Sep	Hot season	APO3125	N	28	M	L	NA	NA	NA	Adult	Yes
Field	Tavoloni	1 September 2012	Sep	Hot season	NA	N	NA	M	L	NA	NA	NA	Adult	Yes
Field	Tavoloni	1 September 2012	Sep	Hot season	APO2101	NR	28,5	M	S	NA	NA	NA	Adult	Yes
RC	Casalone	1 September 2012	Sep	Hot season	APO4054	N	26	M	L	NA	NA	NA	Adult	Yes
RC	Casalone	1 September 2012	Sep	Hot season	APO41(14)0	NR	24	M	S	NA	NA	NA	Adult	Yes
RC	Casalone	1 September 2012	Sep	Hot season	APO1352	N	19	M	S	NA	NA	NA	Subadult	Yes
RC	Casalone	1 September 2012	Sep	Hot season	APO1355	N	21	M	L	NA	NA	NA	Adult	Yes
RC	Selva	1 September 2012	Sep	Hot season	APO3200	NR	35	M	L	NA	NA	NA	Adult	Yes
CP	Certaldo	1 September 2012	Sep	Hot season	APO3215	N	28	M	L	NA	NA	NA	Adult	Yes
CP	Certaldo	1 September 2012	Sep	Hot season	APO2341	N	19,5	M	L	NA	NA	NA	Subadult	Yes
CP	CurvaS	1 September 2012	Sep	Hot season	APO1(23)10	NR	35	M	L	NA	NA	NA	Adult	Yes
CP	CurvaS	1 September 2012	Sep	Hot season	APO0024	N	22	M	L	NA	NA	NA	Adult	Yes
CP	CurvaS	1 September 2012	Sep	Hot season	APO1210	NR	29	M	L	NA	NA	NA	Adult	Yes
CP	CurvaS	1 September 2012	Sep	Hot season	APO2155	N	27	M	A	NA	NA	NA	Adult	No
CP	Poggiobianco	1 September 2012	Sep	Hot season	APO0212	NR	27,5	M	L	NA	NA	NA	Adult	Yes
Field	Corbaia	1 November 2012	Nov	Cold season	APO4414	N	13,5	F	NA	N	N	C	Subadult	No
RC	Selva	1 November 2012	Nov	Cold season	APO2412	N	26	F	NA	Y	N	O	Adult	Yes
CP	Certaldo	1 November 2012	Nov	Cold season	APO415(25)	N	30,5	F	NA	Y	B	O	Adult	Yes
CP	Certaldo	1 November 2012	Nov	Cold season	APO4153	N	19,5	F	NA	N	N	O	Subadult	Yes
CP	Certaldo	1 November 2012	Nov	Cold season	APO2041	NR	31,5	F	NA	Y	B	O	Adult	Yes
CP	CurvaS	1 November 2012	Nov	Cold season	APO2421	N	23	F	NA	Y	Y	C	Adult	Yes
CP	CurvaS	1 November 2012	Nov	Cold season	APO2422	N	26	F	NA	N	Y	C	Adult	Yes
CP	CurvaS	1 November 2012	Nov	Cold season	APO2423	ND	30	F	NA	Y	B	C	Adult	Yes
CP	Poggiobianco	1 November 2012	Nov	Cold season	APO441(45)	N	12	F	NA	N	N	C	Juvenile	No
RC	Selva	1 November 2012	Nov	Cold season	APO2112	N	29	M	L	NA	NA	NA	Adult	Yes
RC	Selva	1 November 2012	Nov	Cold season	APO3200	NR	33,5	M	S	NA	NA	NA	Adult	Yes
CP	CurvaS	1 November 2012	Nov	Cold season	APO2424	N	22	M	L	NA	NA	NA	Adult	Yes
CP	Poggiobianco	1 November 2012	Nov	Cold season	APO0212	NR	31	M	L	NA	NA	NA	Adult	Yes
Field	Corbaia	1 January 2013	Jan	Cold season	APO4414	NR	12	F	NA	N	N	C	Juvenile	No
Field	Tavoloni	1 January 2013	Jan	Cold season	APO2425	N	16	F	NA	N	N	C	Subadult	No
RC	Casalone	1 January 2013	Jan	Cold season	APO2324	N	24,5	F	NA	N	N	C	Adult	No
RC	Selva	1 January 2013	Jan	Cold season	APO2412	NR	22	F	NA	Y	N	C	Adult	Yes
CP	Certaldo	1 January 2013	Jan	Cold season	APO4411	N	15	F	NA	N	N	C	Subadult	No
CP	CurvaS	1 January 2013	Jan	Cold season	APO2421	NR	23	F	NA	Y	Y	C	Adult	Yes
CP	CurvaS	1 January 2013	Jan	Cold season	APO432(34)	N	24	F	NA	N	N	C	Adult	No
Field	Tavoloni	1 January 2013	Jan	Cold season	APO4313	N	17	M	A	NA	NA	NA	Subadult	No
CP	Certaldo	1 January 2013	Jan	Cold season	APO4342	N	23	M	A	NA	NA	NA	Adult	No
CP	CurvaS	1 January 2013	Jan	Cold season	APO4344	N	18	M	A	NA	NA	NA	Subadult	No
CP	CurvaS	1 January 2013	Jan	Cold season	APO4422	N	31	M	L	NA	NA	NA	Adult	Yes
CP	Poggiobianco	1 January 2013	Jan	Cold season	APO3255	N	12	M	A	NA	NA	NA	Juvenile	No
Field	Corbaia	1 March 2013	Mar	Cold season	APO4414	NR	20	F	NA	N	Y	C	Adult	Yes
Field	Tavoloni	1 March 2013	Mar	Cold season	APO1152	N	16	F	NA	N	N	C	Subadult	No
RC	Casalone	1 March 2013	Mar	Cold season	APO2324	NR	22,5	F	NA	N	N	C	Adult	No
RC	Casalone	1 March 2013	Mar	Cold season	APO3435	N	26	F	NA	N	N	C	Adult	No
RC	Casalone	1 March 2013	Mar	Cold season	APO(24)001	N	18	F	NA	N	N	C	Subadult	No
RC	Selva	1 March 2013	Mar	Cold season	APO2412	NR	20,5	F	NA	N	Y	C	Adult	Yes
CP	Certaldo	1 March 2013	Mar	Cold season	ND_6	ND	17,5	F	NA	N	N	C	Subadult	No
CP	CurvaS	1 March 2013	Mar	Cold season	APO4351	N	16,5	F	NA	N	N	C	Subadult	No
CP	CurvaS	1 March 2013	Mar	Cold season	APO4451	N	26	F	NA	N	Y	O	Adult	Yes
CP	CurvaS	1 March 2013	Mar	Cold season	APO(23)000	N	19	F	NA	N	N	C	Subadult	No
CP	CurvaS	1 March 2013	Mar	Cold season	APO2421	NR	22,5	F	NA	N	N	C	Adult	No
CP	CurvaS	1 March 2013	Mar	Cold season	APO4454	N	23,5	F	NA	N	N	C	Adult	No
CP	CurvaS	1 March 2013	Mar	Cold season	APO4455	N	26,5	F	NA	N	N	C	Adult	No
Field	Corbaia	1 March 2013	Mar	Cold season	APO4355	N	23	M	S	NA	NA	NA	Adult	Yes
RC	Casalone	1 March 2013	Mar	Cold season	APO(24)000	N	21	M	A	NA	NA	NA	Adult	No
RC	Casalone	1 March 2013	Mar	Cold season	APO3424	N	19,5	M	S	NA	NA	NA	Subadult	Yes
RC	Casalone	1 March 2013	Mar	Cold season	APO3152	N	30,5	M	S	NA	NA	NA	Adult	Yes
CP	Certaldo	1 March 2013	Mar	Cold season	APO4342	NR	22,5	M	S	NA	NA	NA	Adult	Yes
CP	Certaldo	1 March 2013	Mar	Cold season	APO3154	N	28	M	L	NA	NA	NA	Adult	Yes
CP	Certaldo	1 March 2013	Mar	Cold season	APO3412	N	19	M	L	NA	NA	NA	Subadult	Yes
CP	Certaldo	1 March 2013	Mar	Cold season	APO3414	N	26,5	M	S	NA	NA	NA	Adult	Yes
CP	CurvaS	1 March 2013	Mar	Cold season	NA	N	17,5	M	S	NA	NA	NA	Subadult	Yes
CP	CurvaS	1 March 2013	Mar	Cold season	APO4344	NR	27	M	A	NA	NA	NA	Adult	No
CP	CurvaS	1 March 2013	Mar	Cold season	APO4352	N	22,5	M	S	NA	NA	NA	Adult	Yes
CP	CurvaS	1 March 2013	Mar	Cold season	APO4353	N	32	M	L	NA	NA	NA	Adult	Yes
RC	Casalone	1 May 2013	May	Hot season	APO2324	NR	18,5	F	NA	N	N	C	Subadult	No
RC	Casalone	1 May 2013	May	Hot season	APO(24)001	NR	21	F	NA	Y	Y	O	Adult	Yes
RC	Selva	1 May 2013	May	Hot season	APO2412	NR	35,5	F	NA	Y	Y	O	Adult	Yes
CP	Certaldo	1 May 2013	May	Hot season	APO000(12)	N	28	F	NA	Y	B	O	Adult	Yes
CP	Certaldo	1 May 2013	May	Hot season	APO00(12)0	N	26	F	NA	Y	B	O	Adult	Yes
CP	Certaldo	1 May 2013	May	Hot season	APO000(13)	N	25	F	NA	Y	B	O	Adult	Yes
CP	CurvaS	1 May 2013	May	Hot season	APO(23)000	NR	25	F	NA	N	Y	O	Adult	Yes
CP	CurvaS	1 May 2013	May	Hot season	APO10(25)0	N	30	F	NA	Y	B	C	Adult	Yes
RC	Casalone	1 May 2013	May	Hot season	APO(24)000	NR	18	M	A	NA	NA	NA	Subadult	No
RC	Casalone	1 May 2013	May	Hot season	APO3424	NR	22	M	L	NA	NA	NA	Adult	Yes
CP	CurvaS	1 May 2013	May	Hot season	APO4435	N	28,5	M	L	NA	NA	NA	Adult	Yes
RC	Casalone	1 June 2013	July	Hot season	APO(24)001	NR	20,5	F	NA	N	N	C	Adult	No
RC	Casalone	1 June 2013	July	Hot season	APO20(45)0	N	20,5	M	L	NA	NA	NA	Adult	Yes
RC	Selva	1 June 2013	July	Hot season	APO(14)300	N	25	M	L	NA	NA	NA	Adult	Yes
CP	CurvaS	1 June 2013	July	Hot season	APO4344	NR	28,5	M	L	NA	NA	NA	Adult	Yes
Field	Corbaia	1 September 2013	Sep	Hot season	NA	ND	20,5	F	NA	N	Y	C	Adult	Yes
RC	Casalone	1 September 2013	Sep	Hot season	APO(24)001	NR	29,5	F	NA	Y	B	O	Adult	Yes
Field	Corbaia	1 September 2013	Sep	Hot season	APO30(13)0	N	29,5	M	L	NA	NA	NA	Adult	Yes
Field	Corbaia	1 September 2013	Sep	Hot season	APO10(23)0	N	28	M	L	NA	NA	NA	Adult	Yes
RC	Casalone	1 September 2013	Sep	Hot season	APO20(45)0	NR	26,5	M	L	NA	NA	NA	Adult	Yes
RC	Casalone	1 September 2013	Sep	Hot season	APO01(12)1	N	28	M	L	NA	NA	NA	Adult	Yes
RC	Selva	1 September 2013	Sep	Hot season	APO40(12)1	N	24	M	L	NA	NA	NA	Adult	Yes
RC	Selva	1 September 2013	Sep	Hot season	APO(14)300	NR	27,5	M	S	NA	NA	NA	Adult	Yes
RC	Selva	1 September 2013	Sep	Hot season	APO20(23)0	N	28,5	M	L	NA	NA	NA	Adult	Yes
Field	Corbaia	1 November 2013	Nov	Cold season	APO(14)200	N	22,5	F	NA	Y	Y	C	Adult	Yes
RC	Casalone	1 November 2013	Nov	Cold season	APO(12)400	N	25	M	S	NA	NA	NA	Adult	Yes
RC	Selva	1 November 2013	Nov	Cold season	APO20(23)0	NR	35,5	M	L	NA	NA	NA	Adult	Yes
RC	Selva	1 November 2013	Nov	Cold season	APO40(24)5	N	21	M	S	NA	NA	NA	Adult	Yes
CP	Certaldo	1 November 2013	Nov	Cold season	APO40(13)0	N	22,5	M	S	NA	NA	NA	Adult	Yes
CP	Poggiobianco	1 November 2013	Nov	Cold season	APO00(45)0	N	28,5	M	L	NA	NA	NA	Adult	Yes
CP	Poggiobianco	1 November 2013	Nov	Cold season	APO40(23)0	N	23,5	M	L	NA	NA	NA	Adult	Yes
Field	Corbaia	1 January 2014	Jan	Cold season	APO(14)200	NR	20	F	NA	N	N	C	Adult	No
RC	Cacciatori	1 January 2014	Jan	Cold season	APO40(23)5	N	22	F	NA	N	N	C	Adult	No
RC	Selva	1 January 2014	Jan	Cold season	APO20(34)0	N	16	F	NA	N	N	C	Subadult	No
CP	Certaldo	1 January 2014	Jan	Cold season	APO000(35)	N	20,5	F	NA	N	N	C	Adult	No
CP	Certaldo	1 January 2014	Jan	Cold season	APO01(24)1	N	21	F	NA	N	Y	C	Adult	Yes
CP	CurvaS	1 January 2014	Jan	Cold season	APO40(15)(12)	N	28	F	NA	Y	Y	O	Adult	Yes
CP	CurvaS	1 January 2014	Jan	Cold season	APO10(14)0	N	21,5	F	NA	N	Y	O	Adult	Yes
CP	Poggiobianco	1 January 2014	Jan	Cold season	APO(12)310	N	25	F	NA	N	N	C	Adult	No
CP	Poggiobianco	1 January 2014	Jan	Cold season	APO40(12)3(bis)	N	25	F	NA	Y	Y	C	Adult	Yes
Field	Corbaia	1 January 2014	Jan	Cold season	APO01(23)1	N	16	M	A	NA	NA	NA	Subadult	No
RC	Casalone	1 January 2014	Jan	Cold season	APO(12)400	NR	27	M	A	NA	NA	NA	Adult	No
RC	Casalone	1 January 2014	Jan	Cold season	APO40(12)3	N	21	M	A	NA	NA	NA	Adult	No
RC	Selva	1 January 2014	Jan	Cold season	APO30(34)0	N	18	M	A	NA	NA	NA	Subadult	No
CP	Certaldo	1 January 2014	Jan	Cold season	APO40(13)0	NR	21	M	A	NA	NA	NA	Adult	No
CP	Certaldo	1 January 2014	Jan	Cold season	APO000(34)	N	11	M	A	NA	NA	NA	Juvenile	No
CP	CurvaS	1 January 2014	Jan	Cold season	APO40(124)1	N	10,5	M	A	NA	NA	NA	Juvenile	No
CP	CurvaS	1 January 2014	Jan	Cold season	APO40(13)2	N	26,5	M	L	NA	NA	NA	Adult	Yes
CP	CurvaS	1 January 2014	Jan	Cold season	APO4353	NR	33	M	L	NA	NA	NA	Adult	Yes
CP	CurvaS	1 January 2014	Jan	Cold season	APO40(24)1	N	16	M	A	NA	NA	NA	Subadult	No
CP	CurvaS	1 January 2014	Jan	Cold season	APO20(14)0	N	24	M	A	NA	NA	NA	Adult	No
CP	CurvaS	1 January 2014	Jan	Cold season	APO40(25)1	N	28	M	S	NA	NA	NA	Adult	Yes
CP	Poggiobianco	1 January 2014	Jan	Cold season	APO(12)120	N	20	M	A	NA	NA	NA	Adult	No
RC	Cacciatori	1 March 2014	Mar	Cold season	APO40(23)5	NR	21	F	NA	N	N	C	Adult	No
RC	Casalone	1 March 2014	Mar	Cold season	APO(24)001	NR	20,5	F	NA	Y	Y	C	Adult	Yes
RC	Selva	1 March 2014	Mar	Cold season	APO20(34)0	NR	23	F	NA	N	Y	C	Adult	Yes
CP	Certaldo	1 March 2014	Mar	Cold season	APO(14)150	N	21	F	NA	N	N	C	Adult	No
CP	CurvaS	1 March 2014	Mar	Cold season	APO40(15)(12)	NR	26	F	NA	Y	Y	C	Adult	Yes
CP	CurvaS	1 March 2014	Mar	Cold season	APO40(25)3	N	22	F	NA	N	N	C	Adult	No
CP	CurvaS	1 March 2014	Mar	Cold season	APO10(14)0	NR	20,5	F	NA	N	N	C	Adult	No
CP	CurvaS	1 March 2014	Mar	Cold season	APO01(14)3	N	21,5	F	NA	N	Y	C	Adult	Yes
RC	Casalone	1 March 2014	Mar	Cold season	APO(12)400	NR	30	M	L	NA	NA	NA	Adult	Yes
RC	Casalone	1 March 2014	Mar	Cold season	APO(12)130	N	29	M	A	NA	NA	NA	Adult	No
RC	Selva	1 March 2014	Mar	Cold season	APO(13)130	N	26	M	L	NA	NA	NA	Adult	Yes
CP	Certaldo	1 March 2014	Mar	Cold season	APO40(14)4	N	23,5	M	L	NA	NA	NA	Adult	Yes
CP	CurvaS	1 March 2014	Mar	Cold season	APO40(24)3	N	6	M	A	NA	NA	NA	Juvenile	No
CP	CurvaS	1 March 2014	Mar	Cold season	APO40(12)4	N	15	M	A	NA	NA	NA	Subadult	No
CP	CurvaS	1 March 2014	Mar	Cold season	APO40(124)1	NR	22	M	A	NA	NA	NA	Adult	No
CP	CurvaS	1 March 2014	Mar	Cold season	APO40(13)4	N	18	M	A	NA	NA	NA	Subadult	No
CP	Poggiobianco	1 March 2014	Mar	Cold season	APO40(13)3	N	23	M	S	NA	NA	NA	Adult	Yes
CP	Poggiobianco	1 March 2014	Mar	Cold season	APO(12)120	NR	23	M	S	NA	NA	NA	Adult	Yes
CP	Poggiobianco	1 March 2014	Mar	Cold season	APO3352	N	19,5	M	S	NA	NA	NA	Subadult	Yes
Field	Bardellina	1 May 2014	May	Hot season	APO(14)011	N	18,5	F	NA	N	N	C	Subadult	No
Field	Corbaia	1 May 2014	May	Hot season	APO01(35)5	N	23	F	NA	N	N	O	Adult	Yes
RC	Cacciatori	1 May 2014	May	Hot season	APO40(23)5	NR	21	F	NA	N	N	C	Adult	No
RC	Casalone	1 May 2014	May	Hot season	APO01(15)2	N	19	F	NA	N	N	C	Subadult	No
RC	Casalone	1 May 2014	May	Hot season	APO01(35)0	N	20,5	F	NA	N	N	C	Adult	No
CP	Certaldo	1 May 2014	May	Hot season	APO(14)150	NR	22,5	F	NA	N	N	C	Adult	No
CP	CurvaS	1 May 2014	May	Hot season	APO01(14)3	NR	31,5	F	NA	N	N	C	Adult	No
Field	Bardellina	1 May 2014	May	Hot season	APO(14)021	N	23,5	M	S	NA	NA	NA	Adult	Yes
Field	Corbaia	1 May 2014	May	Hot season	APO01(23)1	NR	26	M	S	NA	NA	NA	Adult	Yes
Field	Corbaia	1 May 2014	May	Hot season	APO01(35)4	N	26	M	L	NA	NA	NA	Adult	Yes
RC	Selva	1 May 2014	May	Hot season	APO(13)130	NR	26,5	M	S	NA	NA	NA	Adult	Yes
CP	Certaldo	1 May 2014	May	Hot season	APO01(45)1	N	26	M	L	NA	NA	NA	Adult	Yes
CP	Certaldo	1 May 2014	May	Hot season	APO(13)150	N	32	M	L	NA	NA	NA	Adult	Yes
CP	CurvaS	1 May 2014	May	Hot season	APO40(24)1	NR	24	M	S	NA	NA	NA	Adult	Yes
CP	CurvaS	1 May 2014	May	Hot season	APO20(14)0	NR	25,5	M	L	NA	NA	NA	Adult	Yes
RC	Cacciatori	1 June 2014	July	Hot season	APO40(23)5	NR	21	F	NA	N	Y	C	Adult	Yes
RC	Casalone	1 June 2014	July	Hot season	APO01(15)2	NR	17	F	NA	N	N	C	Subadult	No
RC	Selva	1 June 2014	July	Hot season	APO(14)051	N	18	F	NA	N	N	C	Subadult	No
CP	Certaldo	1 June 2014	July	Hot season	APO01(24)1	NR	30,5	F	NA	Y	Y	O	Adult	Yes
CP	CurvaS	1 June 2014	July	Hot season	APO(12)034	N	16	F	NA	N	N	C	Subadult	No
Field	Corbaia	1 June 2014	July	Hot season	APO01(23)1	NR	30	M	L	NA	NA	NA	Adult	Yes
Field	Tavoloni	1 June 2014	July	Hot season	APO(14)012	N	25	M	L	NA	NA	NA	Adult	Yes
RC	Casalone	1 June 2014	July	Hot season	APO(12)405	N	24	M	L	NA	NA	NA	Adult	Yes
RC	Selva	1 June 2014	July	Hot season	APO(12)205	N	25,5	M	L	NA	NA	NA	Adult	Yes
CP	Certaldo	1 June 2014	July	Hot season	APO01(45)1	NR	28	M	L	NA	NA	NA	Adult	Yes
CP	CurvaS	1 June 2014	July	Hot season	APO40(24)1	NR	28,5	M	S	NA	NA	NA	Adult	Yes
